# Supplementary material for: Fecal Microbiome Characteristics and the Resistome Associated With Acquisition of Multidrug-Resistant Organisms Among Elderly Subjects
Source: Front Microbiol. 2019 Sep 27;10:2260. doi: 10.3389/fmicb.2019.02260 (PMC6777474; doi:10.3389/fmicb.2019.02260)
Supplement: Supplementary file 2 [file Table_2.xlsx]

## Sheet: ARG found in the study cohort
Supplementary Table S2. Full list of antimicrobial resistance genes (ARG) found in the fecal microbiome of the study cohort
Family	Class	Superclass	Total RPKM
AAF24091	mls_abc	ABC Antibiotic Efflux	66.7625
AAW30456	lsa	ABC Antibiotic Efflux	376.311
ABCAntibioticEffluxPump_0	ABC_Efflux_Pump	ABC Antibiotic Efflux	27.0731
ABCAntibioticEffluxPump_10	ABC_Efflux_Pump	ABC Antibiotic Efflux	602.4
CAA36304	mls_abc	ABC Antibiotic Efflux	1070.36
macA_1	ABC_Efflux_Pump	ABC Antibiotic Efflux	5.52037
macA_3	ABC_Efflux_Pump	ABC Antibiotic Efflux	1316.03
macB_2	ABC_Efflux_Pump	ABC Antibiotic Efflux	12.6464
macB_3	ABC_Efflux_Pump	ABC Antibiotic Efflux	0.398019
macB_4	ABC_Efflux_Pump	ABC Antibiotic Efflux	0.589589
msbA_1	ABC_Efflux_Pump	ABC Antibiotic Efflux	121.437
msbA_3	ABC_Efflux_Pump	ABC Antibiotic Efflux	20.0283
msbA_4	ABC_Efflux_Pump	ABC Antibiotic Efflux	20.999
msbA_5	ABC_Efflux_Pump	ABC Antibiotic Efflux	6.66598
tolC_1	ABC_Efflux_Pump	ABC Antibiotic Efflux	5.07573
tolC_3	ABC_Efflux_Pump	ABC Antibiotic Efflux	8.00147
YP_001334578	macab	ABC Antibiotic Efflux	78.1164
YP_002382193	macab	ABC Antibiotic Efflux	650.646
YP_403947	macab	ABC Antibiotic Efflux	770.427
P13246	aac	Aminoglycoside Acetyltransferase	64.1288
Q52424	aac	Aminoglycoside Acetyltransferase	185.254
YP_001102018	aac	Aminoglycoside Acetyltransferase	1.90481
YP_002559372	aac	Aminoglycoside Acetyltransferase	35.364
ABO42050	ant	Aminoglycoside Nucleotidyltransferase	678.725
ANT3_1	Aminoglycoside_Nucleotidyltransferase	Aminoglycoside Nucleotidyltransferase	1029.36
ANT6_0	Aminoglycoside_Nucleotidyltransferase	Aminoglycoside Nucleotidyltransferase	1.93248
ANT6_1	Aminoglycoside_Nucleotidyltransferase	Aminoglycoside Nucleotidyltransferase	226.368
CAA28209	ant	Aminoglycoside Nucleotidyltransferase	567.974
NP_370559	ant	Aminoglycoside Nucleotidyltransferase	29.5951
NP_370577	ant	Aminoglycoside Nucleotidyltransferase	52.4349
YP_001965484	ant	Aminoglycoside Nucleotidyltransferase	603.95
APH6_5	Aminoglycoside_Phophotransferase	Aminoglycoside Phosphotransferase	4497.41
NP_478145	aph	Aminoglycoside Phosphotransferase	195.646
P14508	aph	Aminoglycoside Phosphotransferase	0.0241201
YP_001096379	aph	Aminoglycoside Phosphotransferase	3029.45
YP_001844878	aph	Aminoglycoside Phosphotransferase	12.6784
YP_187539	aph	Aminoglycoside Phosphotransferase	828.312
AAK53556	dfra	Antibiotic Target	0.0659556
AAN60217	sul	Antibiotic Target	3.83371
CAG27847	dfra	Antibiotic Target	43.8542
NP_344871	pbp	Antibiotic Target	5.48425
NP_460867	pbp	Antibiotic Target	15.2661
NP_775043	dfra	Antibiotic Target	42.1412
P00384	dfrb	Antibiotic Target	2.0905
P07944	meca	Antibiotic Target	36.428
P78218	dfra	Antibiotic Target	40.9122
YP_001816601	dfra	Antibiotic Target	1513.3
YP_001969930	sul	Antibiotic Target	4288.57
YP_002317674	sul	Antibiotic Target	2011.4
AAA26613	cata	Chloramphenicol Acetyltransferase CAT	1.29586
Chloramphenicol_Acetyltransferase_CAT_7	Chloramphenicol_Acetyltransferase	Chloramphenicol Acetyltransferase CAT	4.97684
Chloramphenicol_Acetyltransferase_CAT_8	Chloramphenicol_Acetyltransferase	Chloramphenicol Acetyltransferase CAT	7.79224
NP_052694	cata	Chloramphenicol Acetyltransferase CAT	2.9357
NP_052903	cata	Chloramphenicol Acetyltransferase CAT	45.8665
NP_249397	catb	Chloramphenicol Acetyltransferase CAT	64.035
P00484	cata	Chloramphenicol Acetyltransferase CAT	220.734
P07641	cata	Chloramphenicol Acetyltransferase CAT	1300.9
P11504	cata	Chloramphenicol Acetyltransferase CAT	0.391091
P22616	cata	Chloramphenicol Acetyltransferase CAT	25.6972
P26825	cata	Chloramphenicol Acetyltransferase CAT	0.322148
Q02736	cata	Chloramphenicol Acetyltransferase CAT	0.249063
YP_001144149	cata	Chloramphenicol Acetyltransferase CAT	456.682
AAD33243	cml	Chloramphenicol MFS Efflux Pump	1.01926
NP_862236	cml	Chloramphenicol MFS Efflux Pump	261.256
AAA22905	bla_a	Class A Beta-Lactamase	398.568
AAC98092	bla_a	Class A Beta-Lactamase	59.4127
AAK63223	bla_a	Class A Beta-Lactamase	29.6729
blaI_0	Class A Beta-Lactamase	Class A Beta-Lactamase	697.814
blaR1_0	Class A Beta-Lactamase	Class A Beta-Lactamase	208.057
CfxA_11	Class A Beta-Lactamase	Class A Beta-Lactamase	262.11
CTXM_83	Class A Beta-Lactamase	Class A Beta-Lactamase	29.2846
NP_878023	bla_a	Class A Beta-Lactamase	567.857
P28585	bla_a	Class A Beta-Lactamase	26.7741
P30897	bla_a	Class A Beta-Lactamase	0.646579
P30898	bla_a	Class A Beta-Lactamase	746.229
P30899	bla_a	Class A Beta-Lactamase	3841.8
TEM_137	Class A Beta-Lactamase	Class A Beta-Lactamase	1547.64
SubclassB1_133	Class B Beta-Lactamase	Class B Beta-Lactamase	0.147673
SubclassB1_149	Class B Beta-Lactamase	Class B Beta-Lactamase	28.1871
SubclassB1_238	Class B Beta-Lactamase	Class B Beta-Lactamase	109.963
SubclassB1_257	Class B Beta-Lactamase	Class B Beta-Lactamase	1.03416
BAA07922	bla_c	Class C Beta-Lactamase	21.4315
ClassC-AmpC_10	Class C Beta-Lactamase	Class C Beta-Lactamase	8.74416
ClassC-AmpC_96	Class C Beta-Lactamase	Class C Beta-Lactamase	548.4
DHA_0	Class C Beta-Lactamase	Class C Beta-Lactamase	48.1638
NP_252799	bla_c	Class C Beta-Lactamase	123.945
YP_001101962	bla_c	Class C Beta-Lactamase	26.3545
YP_672241	bla_c	Class C Beta-Lactamase	1050.41
ABB99435	bla_d	Class D Beta-Lactamase	1.05256
ClassD_33	Class D Beta-Lactamase	Class D Beta-Lactamase	194.682
ClassD_8	Class D Beta-Lactamase	Class D Beta-Lactamase	2.03832
adeR_0	Gene_Modulating_Antibiotic_Efflux	Gene Modulating Antibiotic Efflux	7.37063
adeS_1	Gene_Modulating_Antibiotic_Efflux	Gene Modulating Antibiotic Efflux	4.6638
baeR_0	Gene_Modulating_Antibiotic_Efflux	Gene Modulating Antibiotic Efflux	9.09041
baeR_2	Gene_Modulating_Antibiotic_Efflux	Gene Modulating Antibiotic Efflux	1249.73
baeS_1	Gene_Modulating_Antibiotic_Efflux	Gene Modulating Antibiotic Efflux	8.77691
marA_1	Gene_Modulating_Antibiotic_Efflux	Gene Modulating Antibiotic Efflux	893.786
NP_371219	nora	Gene Modulating Antibiotic Efflux	9.162
NP_764021	nora	Gene Modulating Antibiotic Efflux	15.722
phoQ_0	Gene_Modulating_Antibiotic_Efflux	Gene Modulating Antibiotic Efflux	104.691
phoQ_1	Gene_Modulating_Antibiotic_Efflux	Gene Modulating Antibiotic Efflux	1208.87
ramA_0	Gene_Modulating_Antibiotic_Efflux	Gene Modulating Antibiotic Efflux	11.5409
robA_0	Gene_Modulating_Antibiotic_Efflux	Gene Modulating Antibiotic Efflux	3.05788
soxR_0	Gene_Modulating_Antibiotic_Efflux	Gene Modulating Antibiotic Efflux	83.7876
soxR_2	Gene_Modulating_Antibiotic_Efflux	Gene Modulating Antibiotic Efflux	23.0596
soxR_4	Gene_Modulating_Antibiotic_Efflux	Gene Modulating Antibiotic Efflux	3.62704
soxR_5	Gene_Modulating_Antibiotic_Efflux	Gene Modulating Antibiotic Efflux	864.109
YP_254114	nora	Gene Modulating Antibiotic Efflux	475.031
romA_0	Regulator_Of_Resistance	Gene Modulating Resistance	4.99601
T44117	mecr1	Gene Modulating Resistance	31.0779
WblE_0	Antibiotic_Resistance_Regulator	Gene Modulating Resistance	733.131
WhiB2_1	Antibiotic_Resistance_Regulator	Gene Modulating Resistance	596.226
AAD42180	vand	Glycopeptide Resistance	7.60824
AAD42181	vand	Glycopeptide Resistance	3.80951
AAD42182	vand	Glycopeptide Resistance	0.905312
AAD42184	vand	Glycopeptide Resistance	15.812
AAD42185	vand	Glycopeptide Resistance	2.97865
AAD51059	vand	Glycopeptide Resistance	0.836219
AAF71282	vang	Glycopeptide Resistance	38.3028
AAF72358	vanb	Glycopeptide Resistance	71.4415
AAF72359	vanb	Glycopeptide Resistance	62.6505
AAF72361	vanb	Glycopeptide Resistance	34.0902
AAF72362	vanb	Glycopeptide Resistance	68.7286
AAF72364	vanb	Glycopeptide Resistance	63.6818
AAQ16267	vang	Glycopeptide Resistance	1.34073
AAQ16268	vang	Glycopeptide Resistance	4.82568
AAQ16269	vang	Glycopeptide Resistance	5.40333
AAQ16271	vang	Glycopeptide Resistance	6.77823
AAQ16273	vang	Glycopeptide Resistance	1.28925
AAQ16274	vang	Glycopeptide Resistance	1.4991
AAV74570	vanb	Glycopeptide Resistance	69.3571
AAY52010	vana	Glycopeptide Resistance	2.24083
AAZ98840	vand	Glycopeptide Resistance	5.80937
ABA71729	vang	Glycopeptide Resistance	0.22485
NP_370558	ble	Glycopeptide Resistance	47.6764
NP_878013	vana	Glycopeptide Resistance	96.6386
NP_878015	vana	Glycopeptide Resistance	0.749359
NP_878016	vana	Glycopeptide Resistance	0.875358
NP_878017	vana	Glycopeptide Resistance	3.76757
vanR_9	Glycopeptide_Resistance	Glycopeptide Resistance	3.74141
YP_002333392	vanb	Glycopeptide Resistance	66.9021
YP_002939420	vang	Glycopeptide Resistance	52.8485
YP_976075	vana	Glycopeptide Resistance	1.59788
AAD26631	lnu	Lincosamide Resistance	0.0746906
YP_473355	lnu	Lincosamide Resistance	112.542
AAB03644	mph	Macrolide Resistance	675.19
BAA34540	mph	Macrolide Resistance	541.773
MacrolideGlycosyltransfer_0	Macrolide_Resistance	Macrolide Resistance	0.433249
BAA31456	norm	MATE Antibiotic Efflux	0.369149
YP_185297	mepa	MATE Antibiotic Efflux	24.5462
AAY21388	emea	MFS Antibiotic Efflux	336.757
EDK74221	pmra	MFS Antibiotic Efflux	0.78431
emrB_1	MFSAntibioticEffluxPump	MFS Antibiotic Efflux	30.355
emrB_10	MFSAntibioticEffluxPump	MFS Antibiotic Efflux	1564.28
emrB_4	MFSAntibioticEffluxPump	MFS Antibiotic Efflux	4.46531
emrB_6	MFSAntibioticEffluxPump	MFS Antibiotic Efflux	17.4541
emrB_9	MFSAntibioticEffluxPump	MFS Antibiotic Efflux	7.4755
MFSAntibioticEffluxPump_12	MFSAntibioticEffluxPump	MFS Antibiotic Efflux	161.426
MFSAntibioticEffluxPump_9	MFSAntibioticEffluxPump	MFS Antibiotic Efflux	1027.43
NP_268322	lmrp	MFS Antibiotic Efflux	0.118979
NP_418166	mdtl	MFS Antibiotic Efflux	1509.31
NP_752857	mdfa	MFS Antibiotic Efflux	9.01906
YP_001005900	mdtg	MFS Antibiotic Efflux	461.402
YP_001031495	emea	MFS Antibiotic Efflux	0.124531
YP_001177494	bcr_mfs	MFS Antibiotic Efflux	1413.91
YP_001396002	mls_mfs	MFS Antibiotic Efflux	338.11
YP_001451669	mdtl	MFS Antibiotic Efflux	1.16635
YP_001457897	mdtg	MFS Antibiotic Efflux	850.75
YP_002239313	mdtg	MFS Antibiotic Efflux	64.3979
YP_002382998	mdth	MFS Antibiotic Efflux	1230.12
YP_002640141	mdtm	MFS Antibiotic Efflux	201.166
YP_002918846	mdth	MFS Antibiotic Efflux	95.7104
YP_310429	mdtk	MFS Antibiotic Efflux	767.837
YP_691152	emrd	MFS Antibiotic Efflux	2178.84
mprF_0	Other_ARG	Other ARG	12.6939
mprF_1	Other_ARG	Other ARG	14.6595
NP_371207	baca	Other ARG	38.7469
NP_372857	fos	Other ARG	39.8513
NP_416758	arna	Other ARG	1567.64
NP_755678	baca	Other ARG	2083.65
NP_931173	baca	Other ARG	1.17258
NP_932197	fusb	Other ARG	3.45615
YP_001140148	baca	Other ARG	1.35375
YP_001348697	baca	Other ARG	101.348
YP_001480516	baca	Other ARG	922.44
YP_002115369	arna	Other ARG	0.605718
YP_002633428	baca	Other ARG	0.971692
YP_002773891	fos	Other ARG	10.231
YP_002929946	baca	Other ARG	3.13105
YP_002937728	baca	Other ARG	35.2263
YP_254125	baca	Other ARG	83.2836
YP_274443	baca	Other ARG	44.1004
YP_349555	baca	Other ARG	0.342146
YP_698526	baca	Other ARG	2.47874
P13249	pac	Puromycin Resistance	9.32407
ABP68837	qnr	Quinolone Resistance	19.0271
FluoroquinoloneResistantDNATopoisomerase_0	Quninolone_Resistance	Quinolone Resistance	162.988
FluoroquinoloneResistantDNATopoisomerase_10	Quninolone_Resistance	Quinolone Resistance	24.8048
FluoroquinoloneResistantDNATopoisomerase_17	Quninolone_Resistance	Quinolone Resistance	10.0686
FluoroquinoloneResistantDNATopoisomerase_18	Quninolone_Resistance	Quinolone Resistance	18.8995
FluoroquinoloneResistantDNATopoisomerase_19	Quninolone_Resistance	Quinolone Resistance	98.6361
FluoroquinoloneResistantDNATopoisomerase_2	Quninolone_Resistance	Quinolone Resistance	1721.28
FluoroquinoloneResistantDNATopoisomerase_28	Quninolone_Resistance	Quinolone Resistance	112.869
FluoroquinoloneResistantDNATopoisomerase_3	Quninolone_Resistance	Quinolone Resistance	19.4805
FluoroquinoloneResistantDNATopoisomerase_32	Quninolone_Resistance	Quinolone Resistance	783.699
NP_115321	qacab	Quinolone Resistance	63.9347
YP_001468286	qnr	Quinolone Resistance	406.035
adeA-adeI_1	RND_Efflux_Pump	RND Antibiotic Efflux	7.47376
adeB_1	RND_Efflux_Pump	RND Antibiotic Efflux	15.2424
adeC-adeK-oprM_1	RND_Efflux_Pump	RND Antibiotic Efflux	7.93638
adeC-adeK-oprM_5	RND_Efflux_Pump	RND Antibiotic Efflux	12.5058
BAA34300	mexxy	RND Antibiotic Efflux	106.712
BAC77251	acr	RND Antibiotic Efflux	236.957
CAC35724	acr	RND Antibiotic Efflux	24.2982
CepA_3	Class A Beta-Lactamase	RND Antibiotic Efflux	38.4835
NP_249117	mexab	RND Antibiotic Efflux	141.442
NP_249118	mexab	RND Antibiotic Efflux	125.677
NP_250709	mexxy	RND Antibiotic Efflux	64.6874
NP_251183	mexef	RND Antibiotic Efflux	77.8364
NP_252895	mexhi	RND Antibiotic Efflux	123.35
NP_252896	mexhi	RND Antibiotic Efflux	147.143
NP_252897	mexhi	RND Antibiotic Efflux	86.8989
NP_253065	mexvw	RND Antibiotic Efflux	117.508
NP_253287	mexcd	RND Antibiotic Efflux	80.5907
NP_253288	mexcd	RND Antibiotic Efflux	102.197
NP_414995	acr	RND Antibiotic Efflux	1688.35
NP_417970	mdtef	RND Antibiotic Efflux	1557.09
NP_418504	mdtnop	RND Antibiotic Efflux	2574.61
NP_418505	mdtnop	RND Antibiotic Efflux	1888.35
RNDAntibioticEffluxPump_12	RND_Efflux_Pump	RND Antibiotic Efflux	10.1938
RNDAntibioticEffluxPump_2	RND_Efflux_Pump	RND Antibiotic Efflux	1448.12
RNDAntibioticEffluxPump_5	RND_Efflux_Pump	RND Antibiotic Efflux	20.7718
YP_001345920	mexab	RND Antibiotic Efflux	138.823
YP_001668663	mexcd	RND Antibiotic Efflux	18.3948
YP_001713702	adeabc	RND Antibiotic Efflux	6.10366
YP_001713703	adeabc	RND Antibiotic Efflux	6.5374
YP_001764893	amr	RND Antibiotic Efflux	0.67771
YP_002258163	mexcd	RND Antibiotic Efflux	0.19738
YP_002269113	acr	RND Antibiotic Efflux	0.214421
YP_298289	mexab	RND Antibiotic Efflux	0.811377
YP_348389	mexef	RND Antibiotic Efflux	0.566052
YP_405004	mdtef	RND Antibiotic Efflux	1277.99
YP_410370	mdtnop	RND Antibiotic Efflux	1605.76
YP_542447	acr	RND Antibiotic Efflux	1339.41
YP_790742	mexef	RND Antibiotic Efflux	83.1751
AAA26779	erm	rRNA Methyltransferase	0.692171
AAA98484	erm	rRNA Methyltransferase	116.906
AAC36915	erm	rRNA Methyltransferase	0.161235
Cfr23RibosomalRNAMethyltransferase_3	rRNA_Methyltransferase	rRNA Methyltransferase	45.206
Erm23SRibosomalRNAMethyltransferase_7	rRNA_Methyltransferase	rRNA Methyltransferase	225.472
NP_370576	erm	rRNA Methyltransferase	16.9954
NP_414593	ksga	rRNA Methyltransferase	3.80639
P06571	erm	rRNA Methyltransferase	1237.84
P10337	erm	rRNA Methyltransferase	1686.15
Q00014	erm	rRNA Methyltransferase	173.108
YP_001836040	erm	rRNA Methyltransferase	2087.38
YP_069175	ksga	rRNA Methyltransferase	306.606
YP_271816	erm	rRNA Methyltransferase	22.4528
YP_603198	erm	rRNA Methyltransferase	1883.08
AAB47993	qac	SMR Antibiotic Efflux	0.971692
emrE_0	Other_Efflux	SMR Antibiotic Efflux	2.34048
O87866	qac	SMR Antibiotic Efflux	1.4044
YP_001420884	ykk	SMR Antibiotic Efflux	35.2055
YP_001420885	ykk	SMR Antibiotic Efflux	0.105231
YP_002398143	emre	SMR Antibiotic Efflux	707.393
YP_001038094	vat	Streptogramin Resistance	0.619009
AAD12753	tet_efflux	Tetracycline Efflux	2610.33
AAR96043	tet_efflux	Tetracycline Efflux	66.4928
BAB71966	tet_efflux	Tetracycline Efflux	0.795693
BAC67147	tet_efflux	Tetracycline Efflux	4.91597
CAM12479	tet_efflux	Tetracycline Efflux	438.615
NP_040465	tet_efflux	Tetracycline Efflux	444.468
P51563	tet_efflux	Tetracycline Efflux	1.55205
YP_001096238	tet_efflux	Tetracycline Efflux	36.0187
YP_001598107	tet_efflux	Tetracycline Efflux	728.065
YP_001966009	tet_efflux	Tetracycline Efflux	12.486
YP_195816	tet_efflux	Tetracycline Efflux	244.183
YP_415591	tet_efflux	Tetracycline Efflux	17.9383
AAB51122	tet_rpp	Tetracycline Ribosomal Protection	4711.61
AAF01499	tet_rpp	Tetracycline Ribosomal Protection	83.772
ABF69686	tet_rpp	Tetracycline Ribosomal Protection	520.467
ABG36114	tet_rpp	Tetracycline Ribosomal Protection	1833.12
ABN80187	tet_rpp	Tetracycline Ribosomal Protection	5841.36
P72533	tet_rpp	Tetracycline Ribosomal Protection	1993.89
Tetracycline_Resistance_MFS_Efflux_Pump_19	Tetracycline_Ribosomal_Protection	Tetracycline Ribosomal Protection	6.69845
Tetracycline_Resistance_Ribosomal_Protection_Protein_9	Tetracycline_Ribosomal_Protection	Tetracycline Ribosomal Protection	19.1161
YP_001798653	tet_rpp	Tetracycline Ribosomal Protection	10.0944
YP_001834888	tet_rpp	Tetracycline Ribosomal Protection	1862.44
YP_001967743	tet_rpp	Tetracycline Ribosomal Protection	0.648471
CAA26199	NA	Unknown	1096.87
CAE48334	NA	Unknown	2.51805
CAL18627	NA	Unknown	89.4484
Chloramphenicol_Acetyltransferase_CAT_9	NA	Unknown	1.75869
YP_002384189	NA	Unknown	309.115
YP_251227	NA	Unknown	704.688
